# Supplementary material for: Indirect regulation of HMGB1 release by gasdermin D
Source: Nat Commun. 2020 Sep 11;11:4561. doi: 10.1038/s41467-020-18443-3 (PMC7486936; doi:10.1038/s41467-020-18443-3)
Supplement: Supplementary file 4 — Source Data [file 41467_2020_18443_MOESM4_ESM.xlsx]

## Sheet: Figure 1
Figure 1A - HMGB1 ELISA				Figure 1b - Complete Gel
Sample	HMGB1 (ng/ml)
BMDM (SN) Oct. 16, 2019
Control	2.46032
LPS	1.86508
LPS+Ng	33.0159
BMDM mouse 1 (SN) Aug. 28, 2019
Control	3.53175
LPS	2.38095
LPS+Ng	47.2222
BMDM mouse 2 (SN) Aug. 28, 2019
Control	1.42857
LPS	1.8254
LPS+Ng	28.0952

## Sheet: Figure 2
Figure 2A Complete Gels
Figure 2B
BMDM: LDH Assay (Feb. 8, 2019)
	%total in SN
Control	0.944
LPS (0.5 ug/ml) 5h	0.619
LPS+Ng 20uM 30 min	71.17
LPS K(-) 2h	21.95
BMDM: LDH Assay (Mar. 15, 2019)
	%total in SN
Control	2.735
LPS (0.5 ug/ml) 5h	5.52
LPS+Ng 20uM 30 min	63.26
LPS K(-) 2h	23.46
BMDM: LDH Assay (Mar. 22, 2019)
Control	1.27
LPS (0.5 ug/ml) 5h	0.73
LPS+Ng 20uM 30 min	61.87
LPS K(-) 2h	27.3
BMDM: LDH Assay (Aug. 30, 2019)
	%total in SN
Control	2.65
LPS (0.5 ug/ml) 5h	3.23
LPS+Ng	58.13
LPS+K(-)	19.4

## Sheet: Figure 3
Figure 3A Complete Gels
					*lane 4 omitted from final figure because it is not relevant to the experiment
Figure 3B					Figure 3C-LDH Release
BMDM: LDH Assay (Feb. 8, 2019)					BMDM: LDH Assay (June 27, 2019)					WT			KO
		%total in SN							untreated	3.02	1.09	0.6	1.35	1.11	1.67
Control		0.944					%total in SN		LPS	1.55	0.87	0.8	0.46	0.99	1.15
LPS (0.5 ug/ml) 5h		0.619			(KO) Control		1.35		LPS+NG	49	60.16	38.5	0.865	2.29	4.06
LPS+Ng 20uM 30 min		71.17			(KO) LPS		0.46
LPS+Ng+NSA		4.76			(KO) LPS+Ng 30 min		0.865
					(WT) Control		3.02
BMDM: LDH Assay (Mar. 22, 2019)					(WT) LPS		1.55
Control		1.27			(WT) LPS+Ng 30 min		49
LPS (0.5 ug/ml) 5h		0.73
LPS+Ng 20uM 30 min		61.87
LPS+Ng+NSA		4.6			BMDM: LDH Assay (July 31, 2019)
BMDM: LDH Assay (Aug. 1, 2019)							%total in SN
		%total in SN			(WT) Control		1.09
Control		2.57			(WT) LPS		0.87
LPS (0.5 ug/ml, 5h)		2.93			(WT) LPS+Ng 30 min		60.16
LPS+Ng 20uM, 30 min		48.5			(KO) Control		1.11
LPS+Ng 30 min+NSA		4.58			(KO) LPS		0.99
					(KO) LPS+Ng 30 min		2.29
BMDM: LDH Assay (Aug. 30, 2019)
		%total in SN			BMDM: LDH Assay (Aug. 1, 2019)
Control		3.87
LPS (0.5 ug/ml) 5h		3.74					%total in SN
LPS+Ng		59.3			(WT) Control		0.6
LPS+Ng+NSA		5.67			(WT) LPS		0.8
					(WT) LPS+Ng 30 min		38.5
BMDM: LDH Assay (Aug. 30, 2019)					(KO) Control		1.67
		%total in SN			(KO) LPS		1.15
Control		1.65			(KO) LPS+Ng 30 min		4.06
LPS (0.5 ug/ml) 5h		1.83
LPS+Ng		46.82
LPS+Ng+NSA		3.45
BMDM: LDH Assay (Sept. 6, 2019)
		%total in SN
Control		3.47
LPS (0.5 ug/ml) 5h		2.07
LPS+Ng		64.5
LPS+Ng+NSA		3.92
Figure 3d - Complete gels
Figure 3e - Complete gels

## Sheet: Figure 4
Figure 4A				Figure 4B Complete Gel
BMDM: LDH Assay (Feb. 8, 2019)
	%total in SN
Control	0.944
LPS (0.5 ug/ml) 5h	0.619
LPS+Ng 20uM 30 min	71.17
LPS+Ng+Gly	11.16
LPS K(-) 2h	21.95
LPS K(-)+Gly 2h	1.36
BMDM: LDH Assay (Mar. 15, 2019)
	%total in SN
Control	2.735
LPS (0.5 ug/ml) 5h	5.52
LPS+Ng 20uM 30 min	63.26
LPS+Ng+Gly	7.879
LPS K(-) 2h	23.46
LPS K(-)+Gly 2h	1.89
BMDM: LDH Assay (Aug. 30, 2019)
	%total in SN
Control	2.65
LPS (0.5 ug/ml) 5h	3.23
LPS+Ng	58.13
LPS+K(-)	19.4
LPS+Ng+Gly	9.39
LPS+K(-)+Gly	5.53
Figure 4C
Image J band densitometry
n=2 (Mar. 14, 2019)
	IL1b
LPS+Ng	18462.6	1
LPS+Ng+Gly	14968.6	0.81
LPS (K-)	6515.55	1
LPS (K-)+Gly	5722.72	0.878
n=1 (Feb. 8, 2019)
	IL1b	IL1b
LPS+Ng	11212.6	1
LPS+Ng+Gly	6354.73	0.567
LPS (K-)	3056.64	1
LPS (K-)+Gly	2695.1	0.882
n=3 (Apr. 4, 2019)
	IL1b	IL1b
LPS+Ng	14085.3	1
LPS+Ng+Gly	12870.1	0.914
LPS (K-)	3275.3	1
LPS (K-)+Gly	2578.52	0.79
Figure 4D
Image J band densitometry
n=2 (Mar. 14, 2019)
	HMGB1	HMGB1
LPS+Ng	21618	1
LPS+Ng+Gly	1071.34	0.05
LPS (K-)	8546.94	1
LPS (K-)+Gly	3092.18	0.362
n=1 (Feb. 8, 2019)
	HMGB1	HMGB1
LPS+Ng	9895.15	1
LPS+Ng+Gly	271.678	0.03
LPS (K-)	2475.1	1
LPS (K-)+Gly	197.021	0.08
n=3 (Apr. 4, 2019)
	HMGB1	HMGB1
LPS+Ng	8979.17	1
LPS+Ng+Gly	2726.38	0.304
LPS (K-)	10787.2	1
LPS (K-)+Gly	616.698	0.057
Figure 4e - LDH release with PGPC and deltaOAT					Figure 4f - IL-1b release with PGPC and deltaOAT							Figure 4g - HMGB1 release with PGPC
BMDM: LDH Assay (Apr. 15, 2019)					IL-1b release (pg/mL)							HMGB1 release (ng/mL)
	%total in SN				Untreated	PGPC	LPS+PGPC	dOAT 10	dOAT 30	LPS+Ng		Untreated	LPS	PGPC 50	LPS+PGPC	LPS+Ng
Control	6.16				0	0.1111	63.03	54.4	156.18	162.2		12.2	7.46	13.29	9.8	56.6
PGPC 50	5.33				0	0	66.44	33.01	57.6	140		6.96	6.75	2.46	2.29	26.03
LPS+PGPC 50	2.11				2.51	0	52.66	19.0977	45.9812	133.31		10.66	6.12	7	3.18	22.13
					0	0	28.57	50.0544	129.625	140
BMDM: LDH Assay (May 1, 2019)					0.7					144.667
	%total in SN				0							IBL HMGB1 ELISA
Control	7.93				0							PGPC Experiments
PGPC 50	8.72											BMDM (SN) 6/4/2019
LPS+PGPC 50	3.11				Mouse BMDM								(ng/ml)
LPS+Ng	55.7				IL-1beta ELISA (samples May 1, 2019)							Control	12.2
						pg/ml						LPS	7.46
BMDM: LDH Assay (May 16, 2019)					Control	0						LPS+Ng	56.6
	%total in SN				PGPC 50	0.1111						PGPC (50)	13.29
Control	9.35				LPS+PGPC 50	63.03						LPS+PGPC	9.8
PGPC 50	7.98				LPS+Ng	162.2
LPS+PGPC 50	2.29											BMDM mouse#1 (SN) Nov. 13, 2019
LPS+Ng	86.65				IL1b ELISA (samples May 15, 2019)								(ng/ml)
						pg/ml						Control	6.96
BMDM: LDH Assay (samples June 4, 2019)					Control	0						PGPC (50)	2.46
	%total in SN				PGPC 50	0						LPS	6.75
Control	5.71				LPS+PGPC 50	66.44						LPS+Ng	26.03
LPS (1 ug/ml) 3h	3.12				LPS+Ng	140						LPS+PGPC (50)	2.29
PGPC 50	3.15
LPS+PGPC 50	1.5				IL1b ELISA (samples Apr 11, 2019)							BMDM mouse#2 (SN) Nov. 13, 2019
LPS+Ng	48.82					pg/ml							(ng/ml)
					Control	2.51						Control	10.66
					PGPC 50	0						PGPC (50)	7
dOAT 10	23.6933				LPS+PGPC 50	52.66						LPS	6.12
dOAT 30	18.4022											LPS+Ng	22.13
					IL1b ELISA (samples June 4, 2019) (Anna ran assay June 17)							LPS+PGPC (50)	3.18
dOAT 10	6.91409
dOAT 30	10.8342					pg/ml
					Con	0
dOAT 10	11.7029				LPS	30.067
dOAT 30	10.8899				LPS Ng	133.31
					PGPC 50	0
					LPS PGPC 50	28.57
						pg/ml
					Control	0.7
					Δoat MOI 10	54.4
					LPS+ Δoat MOI 10	71.9
					Δoat MOI 30	156.18
					LPS+ Δoat MOI 30	162.2
					IL1b ELISA (Anna samples May 15, 2019)
						pg/ml
					Control	0
					Δoat MOI 10	33.01
					Δoat MOI 30	57.6
					LPS+ Ng	140
					IL1b ELISA (Anna samples assayed June 17, 2019) 2 sets
					Control SN	0
					oAt 10	19.0977
					oAt 30	45.9812
					LPS Ng	144.667
					oAt 10	50.0544
					oAt 30	129.625

## Sheet: Figure 5
Figure 5A - WB gels													Figure 5B - LDH release with PL
													BMDM: LDH Assay (Feb. 8, 2019)
														%total in SN
													Control	0.944
													LPS (0.5 ug/ml) 5h	0.619
													LPS+Ng 20uM 30 min	71.17
													Pneumolysin	83.82
													BMDM: LDH Assay (Mar. 15, 2019)
														%total in SN
													Control	2.735
													LPS (0.5 ug/ml) 5h	5.52
													LPS+Ng 20uM 30 min	63.26
													Pneumolysin	49.7
													BMDM: LDH Assay (Mar. 22, 2019)
													Control	1.27
													LPS (0.5 ug/ml) 5h	0.73
													LPS+Ng 20uM 30 min	61.87
													Pneumolysin	74.72

## Sheet: Figure 6
Figure 6a - Complete gels
Figure 6b - NLRP3 and Caspase-1							Figure 6c - IL-1b ELSIA					Figure 6d - HMGB1 ELISA
Spleen NLRP3/GAPDH from densitometry							IL-1b (pg/mL)					HMGB1 (ng/mL)
Saline WT	Saline KO	LPS WT	LPS KO				Saline WT	LPS WT	Saline KO	LPS KO		Saline WT	LPS WT	Saline KO	LPS KO
0.417918	0.255154	0.957434	1.09666				0	32.0864	0	4.92366		6.14579	22.1486	4.11845	17.559
0.363869	0.35645	0.911777	1.34261				1.17557	14.144	13.3893	8.32061		27.6834	12.9226	19.9613	16.9025
	0.448766	0.794673	1.68296				3.92366	44.535	0	8.81679		11.7836	16.2869	9.81321	17.1918
							0	234.351	0	6.25954		8.51481	16.6466	6.76082	17.2919
Spleen Casp1/GAPDH from densitometry							0	119.695	0	8.66412		9.25512	17.0472	11.795	11.7067
Saline WT	Saline KO	LPS WT	LPS KO				0	248.282	2.792			4.63098	16.947	19.2837
0.0785677	0.0704684	0.416406	0.399452				0	214.313	0.312			5.2267	14.9889	7.37091
0.0996292	0.0973196	0.441796	0.319226				0	252.214	0			7.6653	13.0752	1.73489
	0.159334	0.387549	0.478063				0		0			13.961		6.93482
							0.272					8.85863
							0					12.607
Image J band quantitation (Spleen lysates)							0					12.9203
												6.21222
		GAPDH	caspase 1 (p10)	caspase 1 (p10)/GAPDH
WT	Control 1	4597.74	361.234	0.0785677
	Control 2	5179.33	516.012	0.0996292
	LPS1	5641.2	2349.03	0.416406
	LPS2	5964.91	2635.28	0.441796
	LPS3	5519.2	2138.96	0.387549
KO	Control 1	5420.03	381.941	0.0704684
	Control 2	5279.2	513.77	0.0973196
	Control 3	5013.62	798.841	0.159334
	LPS1	4258.62	1701.11	0.399452
	LPS2	3911.33	1248.6	0.319226
	LPS3	3180.69	1520.57	0.478063
		GAPDH	NLRP3	NLRP3/GAPDH
WT	Control 1	4597.74	1921.48	0.417918
	Control 2	5179.33	1884.6	0.363869
	LPS1	5641.2	5401.08	0.957434
	LPS2	5964.91	5438.67	0.911777
	LPS3	5519.2	4385.96	0.794673
KO	Control 1	5420.03	1382.94	0.255154
	Control 2	5279.2	1881.77	0.35645
	Control 3	5013.62	2249.94	0.448766
	LPS1	4258.62	4670.26	1.09666
	LPS2	3911.33	5251.38	1.34261
	LPS3	3180.69	5352.96	1.68296
